# Supplementary material for: Second-line chemotherapy after gemcitabine plus nab-paclitaxel in metastatic pancreatic cancer: comparative outcomes and AI-guided treatment selection
Source: Oncologist. 2026 Mar 16;31(4):oyag085. doi: 10.1093/oncolo/oyag085 (PMC13014169; doi:10.1093/oncolo/oyag085)
Supplement: oyag085_Supplementary_Data [file oyag085_supplementary_data.zip]

Archive with 2 entries (2 files):
- 4_Supplementary Data_clean_R1.docx
- 4_Supplementary Data_R1.docx
